# Supplementary material for: Novel DNA Methylation Sites Influence GPR15 Expression in Relation to Smoking
Source: Biomolecules. 2018 Aug 20;8(3):74. doi: 10.3390/biom8030074 (PMC6163736; doi:10.3390/biom8030074)
Supplement: Supplementary file 1 [file biomolecules-08-00074-s001.zip]

Archive with 2 entries (2 files):
- Supplements_revision1.pdf
- Supplements_revision1_trackchanges.pdf
